# Supplementary material for: Genome-wide association studies and genomic selection for leaf-related traits in maize
Source: Front Plant Sci. 2025 Dec 9;16:1669346. doi: 10.3389/fpls.2025.1669346 (PMC12731249; doi:10.3389/fpls.2025.1669346)
Supplement: Supplementary file 1 [file DataSheet1.xlsx]

## Sheet: Sheet1
Supplementary Table 3 Annotated 181 GO terms for 95 candidate genes
GO_acc	term_type	Term	queryitem	querytotal	bgitem	bgtotal	pvalue	FDR	entries
GO:0055085	P	transmembrane transport	11	95	1804	28917	0.035	1	// Zm00001eb149760 // Zm00001eb076690 // Zm00001eb332610 // Zm00001eb029450 // Zm00001eb272170 // Zm00001eb247060 // Zm00001eb133100 // Zm00001eb166700 // Zm00001eb106130 // Zm00001eb076700 // Zm00001eb076710
GO:0006810	P	transport	17	95	3712	28917	0.098	1	// Zm00001eb194170 // Zm00001eb149760 // Zm00001eb076690 // Zm00001eb332610 // Zm00001eb029450 // Zm00001eb272170 // Zm00001eb083610 // Zm00001eb247060 // Zm00001eb428870 // Zm00001eb133100 // Zm00001eb302140 // Zm00001eb220090 // Zm00001eb166700 // Zm00001eb106130 // Zm00001eb076700 // Zm00001eb076710 // Zm00001eb104230
GO:0051234	P	establishment of localization	17	95	3769	28917	0.11	1	// Zm00001eb194170 // Zm00001eb149760 // Zm00001eb076690 // Zm00001eb332610 // Zm00001eb029450 // Zm00001eb272170 // Zm00001eb083610 // Zm00001eb247060 // Zm00001eb428870 // Zm00001eb133100 // Zm00001eb302140 // Zm00001eb220090 // Zm00001eb166700 // Zm00001eb106130 // Zm00001eb076700 // Zm00001eb076710 // Zm00001eb104230
GO:0044765	P	single-organism transport	8	95	1523	28917	0.13	1	// Zm00001eb076690 // Zm00001eb272170 // Zm00001eb083610 // Zm00001eb133100 // Zm00001eb220090 // Zm00001eb166700 // Zm00001eb247060 // Zm00001eb076710
GO:0051179	P	localization	17	95	3923	28917	0.14	1	// Zm00001eb194170 // Zm00001eb149760 // Zm00001eb076690 // Zm00001eb332610 // Zm00001eb029450 // Zm00001eb272170 // Zm00001eb083610 // Zm00001eb247060 // Zm00001eb428870 // Zm00001eb133100 // Zm00001eb302140 // Zm00001eb220090 // Zm00001eb166700 // Zm00001eb106130 // Zm00001eb076700 // Zm00001eb076710 // Zm00001eb104230
GO:0009607	P	response to biotic stimulus	5	95	845	28917	0.15	1	// Zm00001eb428710 // Zm00001eb083610 // Zm00001eb106120 // Zm00001eb428720 // Zm00001eb312600
GO:0006259	P	DNA metabolic process	5	95	860	28917	0.15	1	// Zm00001eb419130 // Zm00001eb076670 // Zm00001eb184560 // Zm00001eb296310 // Zm00001eb428750
GO:1902578	P	single-organism localization	8	95	1632	28917	0.17	1	// Zm00001eb076690 // Zm00001eb272170 // Zm00001eb083610 // Zm00001eb133100 // Zm00001eb220090 // Zm00001eb166700 // Zm00001eb247060 // Zm00001eb076710
GO:0033554	P	cellular response to stress	6	95	1188	28917	0.2	1	// Zm00001eb296310 // Zm00001eb428750 // Zm00001eb184560 // Zm00001eb188530 // Zm00001eb312600 // Zm00001eb419130
GO:0006952	P	defense response	6	95	1388	28917	0.31	1	// Zm00001eb166740 // Zm00001eb106120 // Zm00001eb428720 // Zm00001eb312600 // Zm00001eb428710 // Zm00001eb083610
GO:0071702	P	organic substance transport	8	95	1955	28917	0.31	1	// Zm00001eb029450 // Zm00001eb272170 // Zm00001eb083610 // Zm00001eb428870 // Zm00001eb133100 // Zm00001eb166700 // Zm00001eb247060 // Zm00001eb076710
GO:0006811	P	ion transport	5	95	1172	28917	0.34	1	// Zm00001eb029450 // Zm00001eb332610 // Zm00001eb149760 // Zm00001eb428870 // Zm00001eb106130
GO:0006950	P	response to stress	13	95	3478	28917	0.35	1	// Zm00001eb296310 // Zm00001eb428750 // Zm00001eb166740 // Zm00001eb302140 // Zm00001eb419130 // Zm00001eb184560 // Zm00001eb106120 // Zm00001eb188530 // Zm00001eb312600 // Zm00001eb428710 // Zm00001eb285360 // Zm00001eb083610 // Zm00001eb428720
GO:0009725	P	response to hormone	6	95	1528	28917	0.39	1	// Zm00001eb052580 // Zm00001eb029450 // Zm00001eb296340 // Zm00001eb052570 // Zm00001eb312600 // Zm00001eb285360
GO:0019219	P	regulation of nucleobase-containing compound metabolic process	12	95	3317	28917	0.41	1	// Zm00001eb083590 // Zm00001eb296310 // Zm00001eb377180 // Zm00001eb428740 // Zm00001eb428860 // Zm00001eb296340 // Zm00001eb186150 // Zm00001eb076670 // Zm00001eb312600 // Zm00001eb349450 // Zm00001eb419130 // Zm00001eb124200
GO:0009719	P	response to endogenous stimulus	6	95	1590	28917	0.42	1	// Zm00001eb052580 // Zm00001eb029450 // Zm00001eb296340 // Zm00001eb052570 // Zm00001eb312600 // Zm00001eb285360
GO:0009628	P	response to abiotic stimulus	6	95	1619	28917	0.44	1	// Zm00001eb332610 // Zm00001eb296340 // Zm00001eb186150 // Zm00001eb302140 // Zm00001eb312600 // Zm00001eb285360
GO:0050896	P	response to stimulus	21	95	6107	28917	0.45	1	// Zm00001eb296310 // Zm00001eb052580 // Zm00001eb076670 // Zm00001eb332610 // Zm00001eb029450 // Zm00001eb166740 // Zm00001eb296340 // Zm00001eb186150 // Zm00001eb052570 // Zm00001eb302140 // Zm00001eb419130 // Zm00001eb184560 // Zm00001eb106120 // Zm00001eb188530 // Zm00001eb312600 // Zm00001eb106130 // Zm00001eb428710 // Zm00001eb428750 // Zm00001eb285360 // Zm00001eb083610 // Zm00001eb428720
GO:0006082	P	organic acid metabolic process	5	95	1442	28917	0.52	1	// Zm00001eb428710 // Zm00001eb106120 // Zm00001eb296340 // Zm00001eb188530 // Zm00001eb312600
GO:0051171	P	regulation of nitrogen compound metabolic process	12	95	3597	28917	0.52	1	// Zm00001eb083590 // Zm00001eb296310 // Zm00001eb377180 // Zm00001eb428740 // Zm00001eb428860 // Zm00001eb296340 // Zm00001eb186150 // Zm00001eb076670 // Zm00001eb312600 // Zm00001eb349450 // Zm00001eb419130 // Zm00001eb124200
GO:0080090	P	regulation of primary metabolic process	13	95	4026	28917	0.57	1	// Zm00001eb083590 // Zm00001eb296310 // Zm00001eb377180 // Zm00001eb428740 // Zm00001eb428860 // Zm00001eb296340 // Zm00001eb186150 // Zm00001eb076670 // Zm00001eb312600 // Zm00001eb349450 // Zm00001eb419130 // Zm00001eb124200 // Zm00001eb038270
GO:0010033	P	response to organic substance	6	95	1905	28917	0.6	1	// Zm00001eb052580 // Zm00001eb029450 // Zm00001eb296340 // Zm00001eb052570 // Zm00001eb312600 // Zm00001eb285360
GO:0031323	P	regulation of cellular metabolic process	13	95	4114	28917	0.6	1	// Zm00001eb083590 // Zm00001eb296310 // Zm00001eb377180 // Zm00001eb428740 // Zm00001eb428860 // Zm00001eb296340 // Zm00001eb186150 // Zm00001eb076670 // Zm00001eb312600 // Zm00001eb349450 // Zm00001eb419130 // Zm00001eb124200 // Zm00001eb038270
GO:0051252	P	regulation of RNA metabolic process	10	95	3211	28917	0.62	1	// Zm00001eb083590 // Zm00001eb377180 // Zm00001eb428740 // Zm00001eb428860 // Zm00001eb296340 // Zm00001eb186150 // Zm00001eb312600 // Zm00001eb349450 // Zm00001eb419130 // Zm00001eb124200
GO:0060255	P	regulation of macromolecule metabolic process	13	95	4199	28917	0.64	1	// Zm00001eb083590 // Zm00001eb296310 // Zm00001eb377180 // Zm00001eb428740 // Zm00001eb428860 // Zm00001eb296340 // Zm00001eb186150 // Zm00001eb076670 // Zm00001eb312600 // Zm00001eb349450 // Zm00001eb419130 // Zm00001eb124200 // Zm00001eb038270
GO:0018130	P	heterocycle biosynthetic process	13	95	4216	28917	0.64	1	// Zm00001eb083590 // Zm00001eb377180 // Zm00001eb428740 // Zm00001eb428860 // Zm00001eb296340 // Zm00001eb186150 // Zm00001eb076670 // Zm00001eb131550 // Zm00001eb188530 // Zm00001eb312600 // Zm00001eb349450 // Zm00001eb419130 // Zm00001eb428750
GO:0034654	P	nucleobase-containing compound biosynthetic process	12	95	3976	28917	0.67	1	// Zm00001eb083590 // Zm00001eb377180 // Zm00001eb428740 // Zm00001eb428860 // Zm00001eb296340 // Zm00001eb186150 // Zm00001eb076670 // Zm00001eb188530 // Zm00001eb312600 // Zm00001eb349450 // Zm00001eb419130 // Zm00001eb428750
GO:0044281	P	small molecule metabolic process	7	95	2384	28917	0.68	1	// Zm00001eb296340 // Zm00001eb302140 // Zm00001eb131550 // Zm00001eb106120 // Zm00001eb188530 // Zm00001eb312600 // Zm00001eb428710
GO:0019438	P	aromatic compound biosynthetic process	13	95	4331	28917	0.68	1	// Zm00001eb083590 // Zm00001eb377180 // Zm00001eb428740 // Zm00001eb428860 // Zm00001eb296340 // Zm00001eb186150 // Zm00001eb076670 // Zm00001eb131550 // Zm00001eb188530 // Zm00001eb312600 // Zm00001eb349450 // Zm00001eb419130 // Zm00001eb428750
GO:0019222	P	regulation of metabolic process	13	95	4406	28917	0.71	1	// Zm00001eb083590 // Zm00001eb296310 // Zm00001eb377180 // Zm00001eb428740 // Zm00001eb428860 // Zm00001eb296340 // Zm00001eb186150 // Zm00001eb076670 // Zm00001eb312600 // Zm00001eb349450 // Zm00001eb419130 // Zm00001eb124200 // Zm00001eb038270
GO:2001141	P	regulation of RNA biosynthetic process	9	95	3133	28917	0.71	1	// Zm00001eb083590 // Zm00001eb377180 // Zm00001eb428740 // Zm00001eb428860 // Zm00001eb296340 // Zm00001eb186150 // Zm00001eb312600 // Zm00001eb349450 // Zm00001eb419130
GO:0006355	P	regulation of transcription, DNA-templated	9	95	3132	28917	0.71	1	// Zm00001eb083590 // Zm00001eb377180 // Zm00001eb428740 // Zm00001eb428860 // Zm00001eb296340 // Zm00001eb186150 // Zm00001eb312600 // Zm00001eb349450 // Zm00001eb419130
GO:0032774	P	RNA biosynthetic process	10	95	3455	28917	0.71	1	// Zm00001eb083590 // Zm00001eb377180 // Zm00001eb428740 // Zm00001eb428860 // Zm00001eb296340 // Zm00001eb186150 // Zm00001eb076670 // Zm00001eb312600 // Zm00001eb349450 // Zm00001eb419130
GO:1903506	P	regulation of nucleic acid-templated transcription	9	95	3133	28917	0.71	1	// Zm00001eb083590 // Zm00001eb377180 // Zm00001eb428740 // Zm00001eb428860 // Zm00001eb296340 // Zm00001eb186150 // Zm00001eb312600 // Zm00001eb349450 // Zm00001eb419130
GO:2000112	P	regulation of cellular macromolecule biosynthetic process	10	95	3461	28917	0.71	1	// Zm00001eb083590 // Zm00001eb296310 // Zm00001eb377180 // Zm00001eb428740 // Zm00001eb428860 // Zm00001eb296340 // Zm00001eb186150 // Zm00001eb312600 // Zm00001eb349450 // Zm00001eb419130
GO:1901362	P	organic cyclic compound biosynthetic process	13	95	4465	28917	0.72	1	// Zm00001eb083590 // Zm00001eb377180 // Zm00001eb428740 // Zm00001eb428860 // Zm00001eb296340 // Zm00001eb186150 // Zm00001eb076670 // Zm00001eb131550 // Zm00001eb188530 // Zm00001eb312600 // Zm00001eb349450 // Zm00001eb419130 // Zm00001eb428750
GO:0010556	P	regulation of macromolecule biosynthetic process	10	95	3468	28917	0.72	1	// Zm00001eb083590 // Zm00001eb296310 // Zm00001eb377180 // Zm00001eb428740 // Zm00001eb428860 // Zm00001eb296340 // Zm00001eb186150 // Zm00001eb312600 // Zm00001eb349450 // Zm00001eb419130
GO:0031326	P	regulation of cellular biosynthetic process	10	95	3524	28917	0.73	1	// Zm00001eb083590 // Zm00001eb296310 // Zm00001eb377180 // Zm00001eb428740 // Zm00001eb428860 // Zm00001eb296340 // Zm00001eb186150 // Zm00001eb312600 // Zm00001eb349450 // Zm00001eb419130
GO:0009889	P	regulation of biosynthetic process	10	95	3543	28917	0.74	1	// Zm00001eb083590 // Zm00001eb296310 // Zm00001eb377180 // Zm00001eb428740 // Zm00001eb428860 // Zm00001eb296340 // Zm00001eb186150 // Zm00001eb312600 // Zm00001eb349450 // Zm00001eb419130
GO:0006996	P	organelle organization	7	95	2531	28917	0.74	1	// Zm00001eb428880 // Zm00001eb272170 // Zm00001eb184560 // Zm00001eb076670 // Zm00001eb076680 // Zm00001eb076710 // Zm00001eb434460
GO:0007275	P	multicellular organism development	5	95	1941	28917	0.77	1	// Zm00001eb312600 // Zm00001eb076670 // Zm00001eb186150 // Zm00001eb077770 // Zm00001eb220090
GO:0006468	P	protein phosphorylation	5	95	1924	28917	0.77	1	// Zm00001eb220100 // Zm00001eb275550 // Zm00001eb220090 // Zm00001eb077770 // Zm00001eb094370
GO:0044085	P	cellular component biogenesis	5	95	1977	28917	0.79	1	// Zm00001eb077760 // Zm00001eb275560 // Zm00001eb428880 // Zm00001eb104220 // Zm00001eb178140
GO:0097659	P	nucleic acid-templated transcription	9	95	3397	28917	0.8	1	// Zm00001eb083590 // Zm00001eb377180 // Zm00001eb428740 // Zm00001eb428860 // Zm00001eb296340 // Zm00001eb186150 // Zm00001eb312600 // Zm00001eb349450 // Zm00001eb419130
GO:0044710	P	single-organism metabolic process	13	95	4726	28917	0.8	1	// Zm00001eb302140 // Zm00001eb314670 // Zm00001eb296340 // Zm00001eb220110 // Zm00001eb428710 // Zm00001eb131550 // Zm00001eb106120 // Zm00001eb188530 // Zm00001eb312600 // Zm00001eb315650 // Zm00001eb076680 // Zm00001eb388240 // Zm00001eb038270
GO:0006351	P	transcription, DNA-templated	9	95	3389	28917	0.8	1	// Zm00001eb083590 // Zm00001eb377180 // Zm00001eb428740 // Zm00001eb428860 // Zm00001eb296340 // Zm00001eb186150 // Zm00001eb312600 // Zm00001eb349450 // Zm00001eb419130
GO:0006508	P	proteolysis	5	95	2010	28917	0.8	1	// Zm00001eb103900 // Zm00001eb050140 // Zm00001eb410510 // Zm00001eb103910 // Zm00001eb038270
GO:0044707	P	single-multicellular organism process	5	95	2050	28917	0.81	1	// Zm00001eb312600 // Zm00001eb076670 // Zm00001eb186150 // Zm00001eb077770 // Zm00001eb220090
GO:0042221	P	response to chemical	7	95	2835	28917	0.83	1	// Zm00001eb052580 // Zm00001eb029450 // Zm00001eb296340 // Zm00001eb052570 // Zm00001eb312600 // Zm00001eb076670 // Zm00001eb285360
GO:0051716	P	cellular response to stimulus	8	95	3189	28917	0.84	1	// Zm00001eb296310 // Zm00001eb428750 // Zm00001eb029450 // Zm00001eb184560 // Zm00001eb188530 // Zm00001eb312600 // Zm00001eb106130 // Zm00001eb419130
GO:0071840	P	cellular component organization or biogenesis	12	95	4563	28917	0.84	1	// Zm00001eb428880 // Zm00001eb077760 // Zm00001eb272170 // Zm00001eb104220 // Zm00001eb184560 // Zm00001eb434460 // Zm00001eb220090 // Zm00001eb275560 // Zm00001eb076670 // Zm00001eb076680 // Zm00001eb076710 // Zm00001eb178140
GO:0044699	P	single-organism process	31	95	10731	28917	0.84	1	// Zm00001eb083590 // Zm00001eb428880 // Zm00001eb166700 // Zm00001eb083610 // Zm00001eb076670 // Zm00001eb220090 // Zm00001eb220110 // Zm00001eb076710 // Zm00001eb029450 // Zm00001eb272170 // Zm00001eb296340 // Zm00001eb186150 // Zm00001eb302140 // Zm00001eb106120 // Zm00001eb077770 // Zm00001eb076680 // Zm00001eb038270 // Zm00001eb314670 // Zm00001eb247060 // Zm00001eb184560 // Zm00001eb188530 …
GO:0044271	P	cellular nitrogen compound biosynthetic process	15	95	5649	28917	0.85	1	// Zm00001eb083590 // Zm00001eb377180 // Zm00001eb428740 // Zm00001eb428860 // Zm00001eb296340 // Zm00001eb186150 // Zm00001eb104220 // Zm00001eb076670 // Zm00001eb131550 // Zm00001eb188530 // Zm00001eb312600 // Zm00001eb349450 // Zm00001eb419130 // Zm00001eb428750 // Zm00001eb434460
GO:0090304	P	nucleic acid metabolic process	16	95	5967	28917	0.85	1	// Zm00001eb083590 // Zm00001eb296310 // Zm00001eb377180 // Zm00001eb428740 // Zm00001eb428860 // Zm00001eb296340 // Zm00001eb186150 // Zm00001eb076670 // Zm00001eb184560 // Zm00001eb103890 // Zm00001eb312600 // Zm00001eb349450 // Zm00001eb419130 // Zm00001eb124200 // Zm00001eb428750 // Zm00001eb178140
GO:0046483	P	heterocycle metabolic process	19	95	6986	28917	0.86	1	// Zm00001eb103890 // Zm00001eb083590 // Zm00001eb296310 // Zm00001eb377180 // Zm00001eb076670 // Zm00001eb428740 // Zm00001eb428860 // Zm00001eb296340 // Zm00001eb186150 // Zm00001eb124200 // Zm00001eb184560 // Zm00001eb131550 // Zm00001eb188530 // Zm00001eb312600 // Zm00001eb349450 // Zm00001eb419130 // Zm00001eb076680 // Zm00001eb428750 // Zm00001eb178140
GO:0034641	P	cellular nitrogen compound metabolic process	23	95	8266	28917	0.86	1	// Zm00001eb083590 // Zm00001eb428860 // Zm00001eb178140 // Zm00001eb428740 // Zm00001eb296340 // Zm00001eb186150 // Zm00001eb021620 // Zm00001eb349450 // Zm00001eb419130 // Zm00001eb124200 // Zm00001eb434460 // Zm00001eb184560 // Zm00001eb296310 // Zm00001eb188530 // Zm00001eb312600 // Zm00001eb076680 // Zm00001eb076670 // Zm00001eb428750 // Zm00001eb103890 // Zm00001eb377180 // Zm00001eb021610 …
GO:0032501	P	multicellular organismal process	5	95	2205	28917	0.86	1	// Zm00001eb312600 // Zm00001eb076670 // Zm00001eb186150 // Zm00001eb077770 // Zm00001eb220090
GO:0044767	P	single-organism developmental process	5	95	2200	28917	0.86	1	// Zm00001eb312600 // Zm00001eb076670 // Zm00001eb186150 // Zm00001eb077770 // Zm00001eb220090
GO:1901564	P	organonitrogen compound metabolic process	8	95	3356	28917	0.87	1	// Zm00001eb021610 // Zm00001eb296340 // Zm00001eb104220 // Zm00001eb131550 // Zm00001eb188530 // Zm00001eb076680 // Zm00001eb021620 // Zm00001eb434460
GO:0010468	P	regulation of gene expression	9	95	3687	28917	0.87	1	// Zm00001eb083590 // Zm00001eb377180 // Zm00001eb428740 // Zm00001eb428860 // Zm00001eb296340 // Zm00001eb186150 // Zm00001eb312600 // Zm00001eb349450 // Zm00001eb419130
GO:0048856	P	anatomical structure development	5	95	2239	28917	0.87	1	// Zm00001eb312600 // Zm00001eb076670 // Zm00001eb186150 // Zm00001eb077770 // Zm00001eb220090
GO:0009059	P	macromolecule biosynthetic process	15	95	5781	28917	0.88	1	// Zm00001eb083590 // Zm00001eb296310 // Zm00001eb377180 // Zm00001eb428740 // Zm00001eb314670 // Zm00001eb428860 // Zm00001eb296340 // Zm00001eb186150 // Zm00001eb104220 // Zm00001eb076670 // Zm00001eb312600 // Zm00001eb349450 // Zm00001eb419130 // Zm00001eb428750 // Zm00001eb434460
GO:0016070	P	RNA metabolic process	13	95	5174	28917	0.89	1	// Zm00001eb083590 // Zm00001eb103890 // Zm00001eb377180 // Zm00001eb428740 // Zm00001eb428860 // Zm00001eb296340 // Zm00001eb186150 // Zm00001eb076670 // Zm00001eb312600 // Zm00001eb349450 // Zm00001eb419130 // Zm00001eb124200 // Zm00001eb178140
GO:0032502	P	developmental process	5	95	2354	28917	0.89	1	// Zm00001eb312600 // Zm00001eb076670 // Zm00001eb186150 // Zm00001eb077770 // Zm00001eb220090
GO:0006725	P	cellular aromatic compound metabolic process	19	95	7186	28917	0.89	1	// Zm00001eb103890 // Zm00001eb083590 // Zm00001eb296310 // Zm00001eb377180 // Zm00001eb076670 // Zm00001eb428740 // Zm00001eb428860 // Zm00001eb296340 // Zm00001eb186150 // Zm00001eb124200 // Zm00001eb184560 // Zm00001eb131550 // Zm00001eb188530 // Zm00001eb312600 // Zm00001eb349450 // Zm00001eb419130 // Zm00001eb076680 // Zm00001eb428750 // Zm00001eb178140
GO:1901360	P	organic cyclic compound metabolic process	19	95	7296	28917	0.9	1	// Zm00001eb103890 // Zm00001eb083590 // Zm00001eb296310 // Zm00001eb377180 // Zm00001eb076670 // Zm00001eb428740 // Zm00001eb428860 // Zm00001eb296340 // Zm00001eb186150 // Zm00001eb124200 // Zm00001eb184560 // Zm00001eb131550 // Zm00001eb188530 // Zm00001eb312600 // Zm00001eb349450 // Zm00001eb419130 // Zm00001eb076680 // Zm00001eb428750 // Zm00001eb178140
GO:0034645	P	cellular macromolecule biosynthetic process	14	95	5652	28917	0.91	1	// Zm00001eb083590 // Zm00001eb296310 // Zm00001eb377180 // Zm00001eb428740 // Zm00001eb314670 // Zm00001eb428860 // Zm00001eb296340 // Zm00001eb186150 // Zm00001eb104220 // Zm00001eb312600 // Zm00001eb349450 // Zm00001eb419130 // Zm00001eb428750 // Zm00001eb434460
GO:0006139	P	nucleobase-containing compound metabolic process	17	95	6677	28917	0.91	1	// Zm00001eb083590 // Zm00001eb296310 // Zm00001eb377180 // Zm00001eb428740 // Zm00001eb428860 // Zm00001eb296340 // Zm00001eb186150 // Zm00001eb076670 // Zm00001eb184560 // Zm00001eb103890 // Zm00001eb188530 // Zm00001eb312600 // Zm00001eb349450 // Zm00001eb419130 // Zm00001eb124200 // Zm00001eb428750 // Zm00001eb178140
GO:0050794	P	regulation of cellular process	15	95	6054	28917	0.92	1	// Zm00001eb083590 // Zm00001eb296310 // Zm00001eb377180 // Zm00001eb428740 // Zm00001eb029450 // Zm00001eb428860 // Zm00001eb106130 // Zm00001eb296340 // Zm00001eb186150 // Zm00001eb076670 // Zm00001eb312600 // Zm00001eb349450 // Zm00001eb419130 // Zm00001eb124200 // Zm00001eb038270
GO:0006807	P	nitrogen compound metabolic process	23	95	8894	28917	0.93	1	// Zm00001eb083590 // Zm00001eb428860 // Zm00001eb178140 // Zm00001eb428740 // Zm00001eb296340 // Zm00001eb186150 // Zm00001eb021620 // Zm00001eb349450 // Zm00001eb419130 // Zm00001eb124200 // Zm00001eb434460 // Zm00001eb184560 // Zm00001eb296310 // Zm00001eb188530 // Zm00001eb312600 // Zm00001eb076680 // Zm00001eb076670 // Zm00001eb428750 // Zm00001eb103890 // Zm00001eb377180 // Zm00001eb021610 …
GO:0016043	P	cellular component organization	9	95	4029	28917	0.93	1	// Zm00001eb428880 // Zm00001eb272170 // Zm00001eb184560 // Zm00001eb220090 // Zm00001eb077760 // Zm00001eb076670 // Zm00001eb076680 // Zm00001eb076710 // Zm00001eb434460
GO:0016310	P	phosphorylation	7	95	3290	28917	0.93	1	// Zm00001eb275550 // Zm00001eb131550 // Zm00001eb220090 // Zm00001eb077770 // Zm00001eb428710 // Zm00001eb094370 // Zm00001eb220100
GO:0065007	P	biological regulation	19	95	7601	28917	0.94	1	// Zm00001eb083590 // Zm00001eb296310 // Zm00001eb377180 // Zm00001eb428740 // Zm00001eb029450 // Zm00001eb272170 // Zm00001eb428860 // Zm00001eb106130 // Zm00001eb296340 // Zm00001eb186150 // Zm00001eb302140 // Zm00001eb076670 // Zm00001eb149750 // Zm00001eb312600 // Zm00001eb349450 // Zm00001eb419130 // Zm00001eb124200 // Zm00001eb149760 // Zm00001eb038270
GO:0044249	P	cellular biosynthetic process	18	95	7567	28917	0.96	1	// Zm00001eb083590 // Zm00001eb296310 // Zm00001eb377180 // Zm00001eb428740 // Zm00001eb314670 // Zm00001eb428860 // Zm00001eb296340 // Zm00001eb186150 // Zm00001eb104220 // Zm00001eb076670 // Zm00001eb131550 // Zm00001eb106120 // Zm00001eb188530 // Zm00001eb312600 // Zm00001eb349450 // Zm00001eb419130 // Zm00001eb428750 // Zm00001eb434460
GO:0006796	P	phosphate-containing compound metabolic process	9	95	4431	28917	0.96	1	// Zm00001eb360690 // Zm00001eb220100 // Zm00001eb275550 // Zm00001eb131550 // Zm00001eb188530 // Zm00001eb077770 // Zm00001eb428710 // Zm00001eb094370 // Zm00001eb220090
GO:0050789	P	regulation of biological process	15	95	6665	28917	0.97	1	// Zm00001eb083590 // Zm00001eb296310 // Zm00001eb377180 // Zm00001eb428740 // Zm00001eb029450 // Zm00001eb428860 // Zm00001eb106130 // Zm00001eb296340 // Zm00001eb186150 // Zm00001eb076670 // Zm00001eb312600 // Zm00001eb349450 // Zm00001eb419130 // Zm00001eb124200 // Zm00001eb038270
GO:1901576	P	organic substance biosynthetic process	18	95	7702	28917	0.97	1	// Zm00001eb083590 // Zm00001eb296310 // Zm00001eb377180 // Zm00001eb428740 // Zm00001eb314670 // Zm00001eb428860 // Zm00001eb296340 // Zm00001eb186150 // Zm00001eb104220 // Zm00001eb076670 // Zm00001eb131550 // Zm00001eb106120 // Zm00001eb188530 // Zm00001eb312600 // Zm00001eb349450 // Zm00001eb419130 // Zm00001eb428750 // Zm00001eb434460
GO:0006793	P	phosphorus metabolic process	9	95	4464	28917	0.97	1	// Zm00001eb360690 // Zm00001eb220100 // Zm00001eb275550 // Zm00001eb131550 // Zm00001eb188530 // Zm00001eb077770 // Zm00001eb428710 // Zm00001eb094370 // Zm00001eb220090
GO:0010467	P	gene expression	13	95	6134	28917	0.98	1	// Zm00001eb083590 // Zm00001eb377180 // Zm00001eb428740 // Zm00001eb428860 // Zm00001eb296340 // Zm00001eb186150 // Zm00001eb104220 // Zm00001eb434460 // Zm00001eb312600 // Zm00001eb349450 // Zm00001eb419130 // Zm00001eb076710 // Zm00001eb178140
GO:0009058	P	biosynthetic process	18	95	7939	28917	0.98	1	// Zm00001eb083590 // Zm00001eb296310 // Zm00001eb377180 // Zm00001eb428740 // Zm00001eb314670 // Zm00001eb428860 // Zm00001eb296340 // Zm00001eb186150 // Zm00001eb104220 // Zm00001eb076670 // Zm00001eb131550 // Zm00001eb106120 // Zm00001eb188530 // Zm00001eb312600 // Zm00001eb349450 // Zm00001eb419130 // Zm00001eb428750 // Zm00001eb434460
GO:0044763	P	single-organism cellular process	20	95	8619	28917	0.98	1	// Zm00001eb083590 // Zm00001eb296310 // Zm00001eb428880 // Zm00001eb312600 // Zm00001eb029450 // Zm00001eb314670 // Zm00001eb296340 // Zm00001eb220110 // Zm00001eb428710 // Zm00001eb184560 // Zm00001eb131550 // Zm00001eb106120 // Zm00001eb188530 // Zm00001eb077770 // Zm00001eb106130 // Zm00001eb315650 // Zm00001eb076680 // Zm00001eb149760 // Zm00001eb076670 // Zm00001eb220090
GO:0019538	P	protein metabolic process	15	95	7178	28917	0.99	1	// Zm00001eb360690 // Zm00001eb050140 // Zm00001eb220100 // Zm00001eb314670 // Zm00001eb104220 // Zm00001eb103910 // Zm00001eb103900 // Zm00001eb434460 // Zm00001eb275550 // Zm00001eb220090 // Zm00001eb077770 // Zm00001eb076710 // Zm00001eb094370 // Zm00001eb038270 // Zm00001eb410510
GO:0044260	P	cellular macromolecule metabolic process	27	95	11652	28917	0.99	1	// Zm00001eb083590 // Zm00001eb428860 // Zm00001eb220090 // Zm00001eb178140 // Zm00001eb360690 // Zm00001eb428740 // Zm00001eb296340 // Zm00001eb186150 // Zm00001eb077770 // Zm00001eb349450 // Zm00001eb419130 // Zm00001eb124200 // Zm00001eb094370 // Zm00001eb038270 // Zm00001eb434460 // Zm00001eb314670 // Zm00001eb275550 // Zm00001eb184560 // Zm00001eb103890 // Zm00001eb410510 // Zm00001eb312600 …
GO:0036211	P	protein modification process	8	95	4553	28917	0.99	1	// Zm00001eb360690 // Zm00001eb314670 // Zm00001eb275550 // Zm00001eb220100 // Zm00001eb220090 // Zm00001eb077770 // Zm00001eb094370 // Zm00001eb410510
GO:0008152	P	metabolic process	46	95	17560	28917	0.99	1	// Zm00001eb083590 // Zm00001eb428860 // Zm00001eb103900 // Zm00001eb220090 // Zm00001eb076700 // Zm00001eb296320 // Zm00001eb178140 // Zm00001eb360690 // Zm00001eb302140 // Zm00001eb428740 // Zm00001eb296340 // Zm00001eb186150 // Zm00001eb220110 // Zm00001eb021620 // Zm00001eb106120 // Zm00001eb077770 // Zm00001eb349450 // Zm00001eb419130 // Zm00001eb076680 // Zm00001eb275550 // Zm00001eb038270 …
GO:0043412	P	macromolecule modification	8	95	4942	28917	0.99	1	// Zm00001eb360690 // Zm00001eb314670 // Zm00001eb275550 // Zm00001eb220100 // Zm00001eb220090 // Zm00001eb077770 // Zm00001eb094370 // Zm00001eb410510
GO:0043170	P	macromolecule metabolic process	31	95	12655	28917	0.99	1	// Zm00001eb083590 // Zm00001eb428860 // Zm00001eb103900 // Zm00001eb220090 // Zm00001eb178140 // Zm00001eb360690 // Zm00001eb428740 // Zm00001eb296340 // Zm00001eb186150 // Zm00001eb275550 // Zm00001eb077770 // Zm00001eb349450 // Zm00001eb419130 // Zm00001eb124200 // Zm00001eb094370 // Zm00001eb038270 // Zm00001eb434460 // Zm00001eb314670 // Zm00001eb103910 // Zm00001eb184560 // Zm00001eb103890 …
GO:0006464	P	cellular protein modification process	8	95	4553	28917	0.99	1	// Zm00001eb360690 // Zm00001eb314670 // Zm00001eb275550 // Zm00001eb220100 // Zm00001eb220090 // Zm00001eb077770 // Zm00001eb094370 // Zm00001eb410510
GO:0044267	P	cellular protein metabolic process	11	95	6475	28917	1	1	// Zm00001eb360690 // Zm00001eb314670 // Zm00001eb104220 // Zm00001eb275550 // Zm00001eb220100 // Zm00001eb220090 // Zm00001eb077770 // Zm00001eb434460 // Zm00001eb094370 // Zm00001eb038270 // Zm00001eb410510
GO:0044238	P	primary metabolic process	35	95	15117	28917	1	1	// Zm00001eb083590 // Zm00001eb428860 // Zm00001eb103900 // Zm00001eb220090 // Zm00001eb178140 // Zm00001eb360690 // Zm00001eb428740 // Zm00001eb296340 // Zm00001eb186150 // Zm00001eb106120 // Zm00001eb077770 // Zm00001eb349450 // Zm00001eb419130 // Zm00001eb124200 // Zm00001eb275550 // Zm00001eb038270 // Zm00001eb434460 // Zm00001eb314670 // Zm00001eb094370 // Zm00001eb103910 // Zm00001eb184560 …
GO:0009987	P	cellular process	44	95	18751	28917	1	1	// Zm00001eb083590 // Zm00001eb428880 // Zm00001eb428860 // Zm00001eb076670 // Zm00001eb220090 // Zm00001eb178140 // Zm00001eb360690 // Zm00001eb302140 // Zm00001eb076710 // Zm00001eb428740 // Zm00001eb029450 // Zm00001eb272170 // Zm00001eb296340 // Zm00001eb186150 // Zm00001eb220110 // Zm00001eb021620 // Zm00001eb106120 // Zm00001eb077770 // Zm00001eb349450 // Zm00001eb419130 // Zm00001eb076680 …
GO:0071704	P	organic substance metabolic process	40	95	16022	28917	1	1	// Zm00001eb083590 // Zm00001eb428860 // Zm00001eb103900 // Zm00001eb220090 // Zm00001eb178140 // Zm00001eb360690 // Zm00001eb428740 // Zm00001eb296340 // Zm00001eb186150 // Zm00001eb302140 // Zm00001eb021620 // Zm00001eb106120 // Zm00001eb077770 // Zm00001eb349450 // Zm00001eb419130 // Zm00001eb076680 // Zm00001eb275550 // Zm00001eb038270 // Zm00001eb434460 // Zm00001eb314670 // Zm00001eb094370 …
GO:0044237	P	cellular metabolic process	36	95	15660	28917	1	1	// Zm00001eb083590 // Zm00001eb428860 // Zm00001eb076670 // Zm00001eb220090 // Zm00001eb178140 // Zm00001eb360690 // Zm00001eb428740 // Zm00001eb296340 // Zm00001eb186150 // Zm00001eb220110 // Zm00001eb021620 // Zm00001eb106120 // Zm00001eb077770 // Zm00001eb349450 // Zm00001eb419130 // Zm00001eb076680 // Zm00001eb094370 // Zm00001eb038270 // Zm00001eb434460 // Zm00001eb314670 // Zm00001eb275550 …
GO:0008270	F	zinc ion binding	6	95	897	28917	0.076	1	// Zm00001eb434500 // Zm00001eb272180 // Zm00001eb272170 // Zm00001eb186150 // Zm00001eb103910 // Zm00001eb410510
GO:0022857	F	transmembrane transporter activity	9	95	1602	28917	0.081	1	// Zm00001eb076690 // Zm00001eb332610 // Zm00001eb029450 // Zm00001eb247060 // Zm00001eb133100 // Zm00001eb166700 // Zm00001eb106130 // Zm00001eb076700 // Zm00001eb149760
GO:0017111	F	nucleoside-triphosphatase activity	7	95	1168	28917	0.091	1	// Zm00001eb360690 // Zm00001eb106140 // Zm00001eb103890 // Zm00001eb428750 // Zm00001eb104210 // Zm00001eb106130 // Zm00001eb076670
GO:0005215	F	transporter activity	9	95	1717	28917	0.11	1	// Zm00001eb076690 // Zm00001eb332610 // Zm00001eb029450 // Zm00001eb247060 // Zm00001eb133100 // Zm00001eb166700 // Zm00001eb106130 // Zm00001eb076700 // Zm00001eb149760
GO:0016818	F	hydrolase activity, acting on acid anhydrides, in phosphorus-containing anhydrides	7	95	1266	28917	0.12	1	// Zm00001eb360690 // Zm00001eb106140 // Zm00001eb103890 // Zm00001eb428750 // Zm00001eb104210 // Zm00001eb106130 // Zm00001eb076670
GO:0016462	F	pyrophosphatase activity	7	95	1261	28917	0.12	1	// Zm00001eb360690 // Zm00001eb106140 // Zm00001eb103890 // Zm00001eb428750 // Zm00001eb104210 // Zm00001eb106130 // Zm00001eb076670
GO:0016817	F	hydrolase activity, acting on acid anhydrides	7	95	1269	28917	0.13	1	// Zm00001eb360690 // Zm00001eb106140 // Zm00001eb103890 // Zm00001eb428750 // Zm00001eb104210 // Zm00001eb106130 // Zm00001eb076670
GO:0016874	F	ligase activity	5	95	953	28917	0.21	1	// Zm00001eb076700 // Zm00001eb272180 // Zm00001eb296320 // Zm00001eb188530 // Zm00001eb410510
GO:0016757	F	transferase activity, transferring glycosyl groups	5	95	1062	28917	0.27	1	// Zm00001eb314670 // Zm00001eb240560 // Zm00001eb220090 // Zm00001eb240590 // Zm00001eb033030
GO:0022891	F	substrate-specific transmembrane transporter activity	5	95	1092	28917	0.29	1	// Zm00001eb247060 // Zm00001eb149760 // Zm00001eb076690 // Zm00001eb133100 // Zm00001eb106130
GO:0022892	F	substrate-specific transporter activity	5	95	1205	28917	0.36	1	// Zm00001eb247060 // Zm00001eb149760 // Zm00001eb076690 // Zm00001eb133100 // Zm00001eb106130
GO:0046914	F	transition metal ion binding	6	95	1607	28917	0.43	1	// Zm00001eb434500 // Zm00001eb272180 // Zm00001eb272170 // Zm00001eb186150 // Zm00001eb103910 // Zm00001eb410510
GO:0001071	F	nucleic acid binding transcription factor activity	6	95	1686	28917	0.48	1	// Zm00001eb083590 // Zm00001eb377180 // Zm00001eb428740 // Zm00001eb296340 // Zm00001eb312600 // Zm00001eb349450
GO:0003700	F	transcription factor activity, sequence-specific DNA binding	6	95	1686	28917	0.48	1	// Zm00001eb083590 // Zm00001eb377180 // Zm00001eb428740 // Zm00001eb296340 // Zm00001eb312600 // Zm00001eb349450
GO:0016740	F	transferase activity	25	95	7554	28917	0.52	1	// Zm00001eb240580 // Zm00001eb076670 // Zm00001eb220090 // Zm00001eb076700 // Zm00001eb296320 // Zm00001eb104210 // Zm00001eb021620 // Zm00001eb246390 // Zm00001eb124200 // Zm00001eb094370 // Zm00001eb220100 // Zm00001eb194170 // Zm00001eb077770 // Zm00001eb240590 // Zm00001eb314670 // Zm00001eb275550 // Zm00001eb410510 // Zm00001eb428710 // Zm00001eb428750 // Zm00001eb272160 // Zm00001eb033030 …
GO:0004672	F	protein kinase activity	5	95	1627	28917	0.62	1	// Zm00001eb220100 // Zm00001eb275550 // Zm00001eb220090 // Zm00001eb077770 // Zm00001eb094370
GO:0003677	F	DNA binding	11	95	3621	28917	0.66	1	// Zm00001eb083590 // Zm00001eb296310 // Zm00001eb377180 // Zm00001eb428740 // Zm00001eb428860 // Zm00001eb296340 // Zm00001eb312600 // Zm00001eb349450 // Zm00001eb419130 // Zm00001eb428750 // Zm00001eb094370
GO:0016787	F	hydrolase activity	16	95	5337	28917	0.7	1	// Zm00001eb360690 // Zm00001eb106140 // Zm00001eb103890 // Zm00001eb428750 // Zm00001eb106120 // Zm00001eb106130 // Zm00001eb050140 // Zm00001eb103910 // Zm00001eb104210 // Zm00001eb103900 // Zm00001eb434490 // Zm00001eb103930 // Zm00001eb103920 // Zm00001eb076670 // Zm00001eb275570 // Zm00001eb038270
GO:0003723	F	RNA binding	7	95	2431	28917	0.7	1	// Zm00001eb103920 // Zm00001eb104220 // Zm00001eb103930 // Zm00001eb275560 // Zm00001eb166710 // Zm00001eb434460 // Zm00001eb178140
GO:0003676	F	nucleic acid binding	19	95	6390	28917	0.73	1	// Zm00001eb083590 // Zm00001eb296310 // Zm00001eb377180 // Zm00001eb428740 // Zm00001eb103920 // Zm00001eb428860 // Zm00001eb275560 // Zm00001eb296340 // Zm00001eb104220 // Zm00001eb428750 // Zm00001eb103890 // Zm00001eb103930 // Zm00001eb312600 // Zm00001eb349450 // Zm00001eb419130 // Zm00001eb166710 // Zm00001eb434460 // Zm00001eb094370 // Zm00001eb178140
GO:0032550	F	purine ribonucleoside binding	11	95	3851	28917	0.73	1	// Zm00001eb106140 // Zm00001eb220100 // Zm00001eb428750 // Zm00001eb275550 // Zm00001eb131550 // Zm00001eb220090 // Zm00001eb077770 // Zm00001eb106130 // Zm00001eb076670 // Zm00001eb094370 // Zm00001eb188530
GO:0035639	F	purine ribonucleoside triphosphate binding	11	95	3827	28917	0.73	1	// Zm00001eb106140 // Zm00001eb220100 // Zm00001eb428750 // Zm00001eb275550 // Zm00001eb131550 // Zm00001eb220090 // Zm00001eb077770 // Zm00001eb106130 // Zm00001eb076670 // Zm00001eb094370 // Zm00001eb188530
GO:0032549	F	ribonucleoside binding	11	95	3859	28917	0.74	1	// Zm00001eb106140 // Zm00001eb220100 // Zm00001eb428750 // Zm00001eb275550 // Zm00001eb131550 // Zm00001eb220090 // Zm00001eb077770 // Zm00001eb106130 // Zm00001eb076670 // Zm00001eb094370 // Zm00001eb188530
GO:0032555	F	purine ribonucleotide binding	11	95	3866	28917	0.74	1	// Zm00001eb106140 // Zm00001eb220100 // Zm00001eb428750 // Zm00001eb275550 // Zm00001eb131550 // Zm00001eb220090 // Zm00001eb077770 // Zm00001eb106130 // Zm00001eb076670 // Zm00001eb094370 // Zm00001eb188530
GO:0001883	F	purine nucleoside binding	11	95	3852	28917	0.74	1	// Zm00001eb106140 // Zm00001eb220100 // Zm00001eb428750 // Zm00001eb275550 // Zm00001eb131550 // Zm00001eb220090 // Zm00001eb077770 // Zm00001eb106130 // Zm00001eb076670 // Zm00001eb094370 // Zm00001eb188530
GO:0001882	F	nucleoside binding	11	95	3860	28917	0.74	1	// Zm00001eb106140 // Zm00001eb220100 // Zm00001eb428750 // Zm00001eb275550 // Zm00001eb131550 // Zm00001eb220090 // Zm00001eb077770 // Zm00001eb106130 // Zm00001eb076670 // Zm00001eb094370 // Zm00001eb188530
GO:0017076	F	purine nucleotide binding	11	95	3897	28917	0.75	1	// Zm00001eb106140 // Zm00001eb220100 // Zm00001eb428750 // Zm00001eb275550 // Zm00001eb131550 // Zm00001eb220090 // Zm00001eb077770 // Zm00001eb106130 // Zm00001eb076670 // Zm00001eb094370 // Zm00001eb188530
GO:0003824	F	catalytic activity	47	95	15141	28917	0.75	1	// Zm00001eb302140 // Zm00001eb240580 // Zm00001eb103900 // Zm00001eb220090 // Zm00001eb103920 // Zm00001eb076700 // Zm00001eb296320 // Zm00001eb360690 // Zm00001eb220110 // Zm00001eb106140 // Zm00001eb104210 // Zm00001eb021620 // Zm00001eb106120 // Zm00001eb077770 // Zm00001eb076680 // Zm00001eb124190 // Zm00001eb038270 // Zm00001eb220100 // Zm00001eb194170 // Zm00001eb246390 // Zm00001eb240590 …
GO:0032553	F	ribonucleotide binding	11	95	3912	28917	0.75	1	// Zm00001eb106140 // Zm00001eb220100 // Zm00001eb428750 // Zm00001eb275550 // Zm00001eb131550 // Zm00001eb220090 // Zm00001eb077770 // Zm00001eb106130 // Zm00001eb076670 // Zm00001eb094370 // Zm00001eb188530
GO:0097367	F	carbohydrate derivative binding	11	95	3966	28917	0.77	1	// Zm00001eb106140 // Zm00001eb220100 // Zm00001eb428750 // Zm00001eb275550 // Zm00001eb131550 // Zm00001eb220090 // Zm00001eb077770 // Zm00001eb106130 // Zm00001eb076670 // Zm00001eb094370 // Zm00001eb188530
GO:0016772	F	transferase activity, transferring phosphorus-containing groups	9	95	3342	28917	0.78	1	// Zm00001eb428750 // Zm00001eb275550 // Zm00001eb076670 // Zm00001eb131550 // Zm00001eb220090 // Zm00001eb077770 // Zm00001eb428710 // Zm00001eb094370 // Zm00001eb220100
GO:0016773	F	phosphotransferase activity, alcohol group as acceptor	5	95	1963	28917	0.78	1	// Zm00001eb220100 // Zm00001eb275550 // Zm00001eb220090 // Zm00001eb077770 // Zm00001eb094370
GO:0000166	F	nucleotide binding	12	95	4366	28917	0.79	1	// Zm00001eb106140 // Zm00001eb220100 // Zm00001eb428750 // Zm00001eb275550 // Zm00001eb131550 // Zm00001eb275570 // Zm00001eb188530 // Zm00001eb077770 // Zm00001eb106130 // Zm00001eb076670 // Zm00001eb094370 // Zm00001eb220090
GO:1901265	F	nucleoside phosphate binding	12	95	4366	28917	0.79	1	// Zm00001eb106140 // Zm00001eb220100 // Zm00001eb428750 // Zm00001eb275550 // Zm00001eb131550 // Zm00001eb275570 // Zm00001eb188530 // Zm00001eb077770 // Zm00001eb106130 // Zm00001eb076670 // Zm00001eb094370 // Zm00001eb220090
GO:0043167	F	ion binding	13	95	4740	28917	0.8	1	// Zm00001eb434500 // Zm00001eb272180 // Zm00001eb272170 // Zm00001eb083610 // Zm00001eb186150 // Zm00001eb103910 // Zm00001eb220110 // Zm00001eb297330 // Zm00001eb275570 // Zm00001eb410510 // Zm00001eb124200 // Zm00001eb285360 // Zm00001eb388240
GO:0005524	F	ATP binding	9	95	3426	28917	0.81	1	// Zm00001eb220100 // Zm00001eb428750 // Zm00001eb275550 // Zm00001eb131550 // Zm00001eb188530 // Zm00001eb077770 // Zm00001eb076670 // Zm00001eb094370 // Zm00001eb220090
GO:0036094	F	small molecule binding	12	95	4492	28917	0.82	1	// Zm00001eb106140 // Zm00001eb220100 // Zm00001eb428750 // Zm00001eb275550 // Zm00001eb131550 // Zm00001eb275570 // Zm00001eb188530 // Zm00001eb077770 // Zm00001eb106130 // Zm00001eb076670 // Zm00001eb094370 // Zm00001eb220090
GO:0032559	F	adenyl ribonucleotide binding	9	95	3478	28917	0.82	1	// Zm00001eb220100 // Zm00001eb428750 // Zm00001eb275550 // Zm00001eb131550 // Zm00001eb188530 // Zm00001eb077770 // Zm00001eb076670 // Zm00001eb094370 // Zm00001eb220090
GO:0030554	F	adenyl nucleotide binding	9	95	3509	28917	0.83	1	// Zm00001eb220100 // Zm00001eb428750 // Zm00001eb275550 // Zm00001eb131550 // Zm00001eb188530 // Zm00001eb077770 // Zm00001eb076670 // Zm00001eb094370 // Zm00001eb220090
GO:0016301	F	kinase activity	7	95	2843	28917	0.84	1	// Zm00001eb275550 // Zm00001eb131550 // Zm00001eb220090 // Zm00001eb077770 // Zm00001eb428710 // Zm00001eb094370 // Zm00001eb220100
GO:0016491	F	oxidoreductase activity	6	95	2651	28917	0.88	1	// Zm00001eb302140 // Zm00001eb240590 // Zm00001eb220110 // Zm00001eb297330 // Zm00001eb076710 // Zm00001eb388240
GO:1901363	F	heterocyclic compound binding	30	95	10711	28917	0.89	1	// Zm00001eb083590 // Zm00001eb428860 // Zm00001eb275560 // Zm00001eb220090 // Zm00001eb103920 // Zm00001eb166710 // Zm00001eb178140 // Zm00001eb106140 // Zm00001eb428740 // Zm00001eb296340 // Zm00001eb220110 // Zm00001eb220100 // Zm00001eb077770 // Zm00001eb349450 // Zm00001eb419130 // Zm00001eb094370 // Zm00001eb434460 // Zm00001eb275550 // Zm00001eb103890 // Zm00001eb103930 // Zm00001eb188530 …
GO:0046872	F	metal ion binding	11	95	4486	28917	0.89	1	// Zm00001eb434500 // Zm00001eb272180 // Zm00001eb272170 // Zm00001eb186150 // Zm00001eb103910 // Zm00001eb220110 // Zm00001eb297330 // Zm00001eb275570 // Zm00001eb410510 // Zm00001eb124200 // Zm00001eb388240
GO:0043169	F	cation binding	11	95	4503	28917	0.89	1	// Zm00001eb434500 // Zm00001eb272180 // Zm00001eb272170 // Zm00001eb186150 // Zm00001eb103910 // Zm00001eb220110 // Zm00001eb297330 // Zm00001eb275570 // Zm00001eb410510 // Zm00001eb124200 // Zm00001eb388240
GO:0097159	F	organic cyclic compound binding	30	95	10739	28917	0.89	1	// Zm00001eb083590 // Zm00001eb428860 // Zm00001eb275560 // Zm00001eb220090 // Zm00001eb103920 // Zm00001eb166710 // Zm00001eb178140 // Zm00001eb106140 // Zm00001eb428740 // Zm00001eb296340 // Zm00001eb220110 // Zm00001eb220100 // Zm00001eb077770 // Zm00001eb349450 // Zm00001eb419130 // Zm00001eb094370 // Zm00001eb434460 // Zm00001eb275550 // Zm00001eb103890 // Zm00001eb103930 // Zm00001eb188530 …
GO:0005488	F	binding	45	95	15407	28917	0.9	1	// Zm00001eb083590 // Zm00001eb428880 // Zm00001eb083610 // Zm00001eb103920 // Zm00001eb220090 // Zm00001eb275560 // Zm00001eb166710 // Zm00001eb285360 // Zm00001eb428860 // Zm00001eb178140 // Zm00001eb106140 // Zm00001eb434500 // Zm00001eb428740 // Zm00001eb272170 // Zm00001eb296340 // Zm00001eb186150 // Zm00001eb220110 // Zm00001eb220100 // Zm00001eb275550 // Zm00001eb077770 // Zm00001eb349450 …
GO:0005515	F	protein binding	7	95	3880	28917	0.98	1	// Zm00001eb194170 // Zm00001eb083590 // Zm00001eb428880 // Zm00001eb272170 // Zm00001eb296340 // Zm00001eb077760 // Zm00001eb094370
GO:0031984	C	organelle subcompartment	9	95	1286	28917	0.026	1	// Zm00001eb332610 // Zm00001eb272180 // Zm00001eb083600 // Zm00001eb220110 // Zm00001eb220090 // Zm00001eb247060 // Zm00001eb076700 // Zm00001eb076680 // Zm00001eb434460
GO:0009579	C	thylakoid	7	95	880	28917	0.027	1	// Zm00001eb194170 // Zm00001eb332610 // Zm00001eb083600 // Zm00001eb220110 // Zm00001eb076700 // Zm00001eb076680 // Zm00001eb434460
GO:0031976	C	plastid thylakoid	5	95	529	28917	0.031	1	// Zm00001eb076700 // Zm00001eb076680 // Zm00001eb434460 // Zm00001eb083600 // Zm00001eb332610
GO:0005694	C	chromosome	5	95	583	28917	0.044	1	// Zm00001eb076670 // Zm00001eb184560 // Zm00001eb296310 // Zm00001eb428750 // Zm00001eb094370
GO:0005840	C	ribosome	6	95	1038	28917	0.13	1	// Zm00001eb328690 // Zm00001eb104220 // Zm00001eb246400 // Zm00001eb296320 // Zm00001eb178140 // Zm00001eb434460
GO:0043232	C	intracellular non-membrane-bounded organelle	13	95	2832	28917	0.14	1	// Zm00001eb296310 // Zm00001eb428880 // Zm00001eb328690 // Zm00001eb104220 // Zm00001eb246400 // Zm00001eb184560 // Zm00001eb275560 // Zm00001eb076670 // Zm00001eb428750 // Zm00001eb296320 // Zm00001eb434460 // Zm00001eb094370 // Zm00001eb178140
GO:0043228	C	non-membrane-bounded organelle	13	95	2833	28917	0.14	1	// Zm00001eb296310 // Zm00001eb428880 // Zm00001eb328690 // Zm00001eb104220 // Zm00001eb246400 // Zm00001eb184560 // Zm00001eb275560 // Zm00001eb076670 // Zm00001eb428750 // Zm00001eb296320 // Zm00001eb434460 // Zm00001eb094370 // Zm00001eb178140
GO:0031975	C	envelope	7	95	1340	28917	0.15	1	// Zm00001eb149760 // Zm00001eb332610 // Zm00001eb104230 // Zm00001eb220110 // Zm00001eb076700 // Zm00001eb076710 // Zm00001eb434460
GO:0016021	C	integral component of membrane	51	95	13850	28917	0.15	1	// Zm00001eb166700 // Zm00001eb240580 // Zm00001eb428860 // Zm00001eb328690 // Zm00001eb103900 // Zm00001eb076720 // Zm00001eb428720 // Zm00001eb103920 // Zm00001eb076700 // Zm00001eb166710 // Zm00001eb178140 // Zm00001eb103880 // Zm00001eb302140 // Zm00001eb106140 // Zm00001eb149760 // Zm00001eb434500 // Zm00001eb428740 // Zm00001eb029450 // Zm00001eb272170 // Zm00001eb328700 // Zm00001eb220110 …
GO:0031967	C	organelle envelope	7	95	1340	28917	0.15	1	// Zm00001eb149760 // Zm00001eb332610 // Zm00001eb104230 // Zm00001eb220110 // Zm00001eb076700 // Zm00001eb076710 // Zm00001eb434460
GO:0031224	C	intrinsic component of membrane	51	95	13901	28917	0.16	1	// Zm00001eb166700 // Zm00001eb240580 // Zm00001eb428860 // Zm00001eb328690 // Zm00001eb103900 // Zm00001eb076720 // Zm00001eb428720 // Zm00001eb103920 // Zm00001eb076700 // Zm00001eb166710 // Zm00001eb178140 // Zm00001eb103880 // Zm00001eb302140 // Zm00001eb106140 // Zm00001eb149760 // Zm00001eb434500 // Zm00001eb428740 // Zm00001eb029450 // Zm00001eb272170 // Zm00001eb328700 // Zm00001eb220110 …
GO:0044425	C	membrane part	52	95	14374	28917	0.19	1	// Zm00001eb166700 // Zm00001eb240580 // Zm00001eb428860 // Zm00001eb328690 // Zm00001eb103900 // Zm00001eb076720 // Zm00001eb428720 // Zm00001eb103920 // Zm00001eb076700 // Zm00001eb166710 // Zm00001eb178140 // Zm00001eb103880 // Zm00001eb302140 // Zm00001eb106140 // Zm00001eb149760 // Zm00001eb434500 // Zm00001eb428740 // Zm00001eb029450 // Zm00001eb272170 // Zm00001eb328700 // Zm00001eb220110 …
GO:0044422	C	organelle part	26	95	6725	28917	0.2	1	// Zm00001eb428880 // Zm00001eb220090 // Zm00001eb275560 // Zm00001eb076700 // Zm00001eb285360 // Zm00001eb178140 // Zm00001eb076710 // Zm00001eb029450 // Zm00001eb104230 // Zm00001eb220110 // Zm00001eb076680 // Zm00001eb094370 // Zm00001eb434460 // Zm00001eb332610 // Zm00001eb272180 // Zm00001eb314670 // Zm00001eb083600 // Zm00001eb428870 // Zm00001eb184560 // Zm00001eb188530 // Zm00001eb149760 …
GO:0044446	C	intracellular organelle part	25	95	6432	28917	0.2	1	// Zm00001eb428880 // Zm00001eb220090 // Zm00001eb275560 // Zm00001eb076700 // Zm00001eb178140 // Zm00001eb076710 // Zm00001eb029450 // Zm00001eb104230 // Zm00001eb220110 // Zm00001eb076680 // Zm00001eb094370 // Zm00001eb434460 // Zm00001eb332610 // Zm00001eb272180 // Zm00001eb314670 // Zm00001eb083600 // Zm00001eb428870 // Zm00001eb184560 // Zm00001eb188530 // Zm00001eb149760 // Zm00001eb296310 …
GO:0030529	C	intracellular ribonucleoprotein complex	7	95	1547	28917	0.25	1	// Zm00001eb328690 // Zm00001eb104220 // Zm00001eb246400 // Zm00001eb275560 // Zm00001eb296320 // Zm00001eb434460 // Zm00001eb178140
GO:0031090	C	organelle membrane	9	95	2174	28917	0.29	1	// Zm00001eb332610 // Zm00001eb029450 // Zm00001eb314670 // Zm00001eb428870 // Zm00001eb220110 // Zm00001eb076690 // Zm00001eb077760 // Zm00001eb285360 // Zm00001eb149760
GO:0005773	C	vacuole	6	95	1427	28917	0.33	1	// Zm00001eb029450 // Zm00001eb428870 // Zm00001eb272180 // Zm00001eb106120 // Zm00001eb220090 // Zm00001eb076690
GO:1990904	C	ribonucleoprotein complex	7	95	1702	28917	0.33	1	// Zm00001eb328690 // Zm00001eb104220 // Zm00001eb246400 // Zm00001eb275560 // Zm00001eb296320 // Zm00001eb434460 // Zm00001eb178140
GO:0044435	C	plastid part	6	95	1452	28917	0.34	1	// Zm00001eb332610 // Zm00001eb083600 // Zm00001eb188530 // Zm00001eb076700 // Zm00001eb076680 // Zm00001eb434460
GO:0005737	C	cytoplasm	42	95	12141	28917	0.37	1	// Zm00001eb428880 // Zm00001eb272190 // Zm00001eb328690 // Zm00001eb076670 // Zm00001eb149750 // Zm00001eb220090 // Zm00001eb076700 // Zm00001eb296320 // Zm00001eb285360 // Zm00001eb178140 // Zm00001eb103880 // Zm00001eb302140 // Zm00001eb106140 // Zm00001eb076710 // Zm00001eb029450 // Zm00001eb272170 // Zm00001eb296340 // Zm00001eb246400 // Zm00001eb220110 // Zm00001eb021620 // Zm00001eb106120 …
GO:0044434	C	chloroplast part	5	95	1236	28917	0.38	1	// Zm00001eb076700 // Zm00001eb076680 // Zm00001eb434460 // Zm00001eb188530 // Zm00001eb332610
GO:0044444	C	cytoplasmic part	33	95	9653	28917	0.43	1	// Zm00001eb272190 // Zm00001eb328690 // Zm00001eb149750 // Zm00001eb220090 // Zm00001eb076700 // Zm00001eb296320 // Zm00001eb285360 // Zm00001eb178140 // Zm00001eb103880 // Zm00001eb106140 // Zm00001eb076710 // Zm00001eb029450 // Zm00001eb272170 // Zm00001eb296340 // Zm00001eb246400 // Zm00001eb302140 // Zm00001eb106120 // Zm00001eb076680 // Zm00001eb434460 // Zm00001eb194170 // Zm00001eb332610 …
GO:0005739	C	mitochondrion	6	95	1621	28917	0.44	1	// Zm00001eb103880 // Zm00001eb149760 // Zm00001eb272170 // Zm00001eb272190 // Zm00001eb076710 // Zm00001eb434460
GO:0016020	C	membrane	53	95	15994	28917	0.51	1	// Zm00001eb166700 // Zm00001eb240580 // Zm00001eb428860 // Zm00001eb328690 // Zm00001eb103900 // Zm00001eb076720 // Zm00001eb428720 // Zm00001eb103920 // Zm00001eb076700 // Zm00001eb166710 // Zm00001eb285360 // Zm00001eb178140 // Zm00001eb103880 // Zm00001eb302140 // Zm00001eb106140 // Zm00001eb149760 // Zm00001eb434500 // Zm00001eb428740 // Zm00001eb029450 // Zm00001eb272170 // Zm00001eb328700 …
GO:0009536	C	plastid	11	95	3266	28917	0.51	1	// Zm00001eb194170 // Zm00001eb106140 // Zm00001eb428750 // Zm00001eb332610 // Zm00001eb272190 // Zm00001eb083600 // Zm00001eb106120 // Zm00001eb188530 // Zm00001eb076700 // Zm00001eb076680 // Zm00001eb434460
GO:0032991	C	macromolecular complex	17	95	5189	28917	0.55	1	// Zm00001eb083590 // Zm00001eb296310 // Zm00001eb428750 // Zm00001eb272160 // Zm00001eb104230 // Zm00001eb328690 // Zm00001eb166750 // Zm00001eb246400 // Zm00001eb104220 // Zm00001eb184560 // Zm00001eb434460 // Zm00001eb188530 // Zm00001eb275560 // Zm00001eb296320 // Zm00001eb149760 // Zm00001eb094370 // Zm00001eb178140
GO:0005829	C	cytosol	7	95	2285	28917	0.63	1	// Zm00001eb296340 // Zm00001eb104220 // Zm00001eb302140 // Zm00001eb131550 // Zm00001eb220090 // Zm00001eb285360 // Zm00001eb178140
GO:0012505	C	endomembrane system	9	95	2939	28917	0.64	1	// Zm00001eb302140 // Zm00001eb272180 // Zm00001eb314670 // Zm00001eb104230 // Zm00001eb220110 // Zm00001eb149750 // Zm00001eb220090 // Zm00001eb247060 // Zm00001eb077760
GO:0009507	C	chloroplast	8	95	2671	28917	0.66	1	// Zm00001eb106140 // Zm00001eb332610 // Zm00001eb083600 // Zm00001eb106120 // Zm00001eb188530 // Zm00001eb076700 // Zm00001eb076680 // Zm00001eb434460
GO:0043226	C	organelle	48	95	15342	28917	0.72	1	// Zm00001eb083590 // Zm00001eb428880 // Zm00001eb272190 // Zm00001eb328690 // Zm00001eb149750 // Zm00001eb220090 // Zm00001eb275560 // Zm00001eb076700 // Zm00001eb296320 // Zm00001eb285360 // Zm00001eb178140 // Zm00001eb103880 // Zm00001eb302140 // Zm00001eb106140 // Zm00001eb149760 // Zm00001eb428740 // Zm00001eb029450 // Zm00001eb272170 // Zm00001eb104230 // Zm00001eb296340 // Zm00001eb186150 …
GO:0044424	C	intracellular part	54	95	17179	28917	0.73	1	// Zm00001eb083590 // Zm00001eb428880 // Zm00001eb272190 // Zm00001eb328690 // Zm00001eb166750 // Zm00001eb076670 // Zm00001eb149750 // Zm00001eb220090 // Zm00001eb275560 // Zm00001eb076700 // Zm00001eb296320 // Zm00001eb285360 // Zm00001eb178140 // Zm00001eb103880 // Zm00001eb302140 // Zm00001eb106140 // Zm00001eb149760 // Zm00001eb428740 // Zm00001eb029450 // Zm00001eb272170 // Zm00001eb104230 …
GO:0005622	C	intracellular	54	95	17184	28917	0.73	1	// Zm00001eb083590 // Zm00001eb428880 // Zm00001eb272190 // Zm00001eb328690 // Zm00001eb166750 // Zm00001eb076670 // Zm00001eb149750 // Zm00001eb220090 // Zm00001eb275560 // Zm00001eb076700 // Zm00001eb296320 // Zm00001eb285360 // Zm00001eb178140 // Zm00001eb103880 // Zm00001eb302140 // Zm00001eb106140 // Zm00001eb149760 // Zm00001eb428740 // Zm00001eb029450 // Zm00001eb272170 // Zm00001eb104230 …
GO:0043229	C	intracellular organelle	47	95	15295	28917	0.78	1	// Zm00001eb083590 // Zm00001eb428880 // Zm00001eb272190 // Zm00001eb328690 // Zm00001eb149750 // Zm00001eb220090 // Zm00001eb275560 // Zm00001eb076700 // Zm00001eb296320 // Zm00001eb178140 // Zm00001eb103880 // Zm00001eb302140 // Zm00001eb106140 // Zm00001eb149760 // Zm00001eb428740 // Zm00001eb029450 // Zm00001eb272170 // Zm00001eb104230 // Zm00001eb296340 // Zm00001eb186150 // Zm00001eb246400 …
GO:0044464	C	cell part	59	95	19115	28917	0.82	1	// Zm00001eb083590 // Zm00001eb428880 // Zm00001eb272190 // Zm00001eb328690 // Zm00001eb166750 // Zm00001eb076670 // Zm00001eb149750 // Zm00001eb220090 // Zm00001eb275560 // Zm00001eb076700 // Zm00001eb296320 // Zm00001eb285360 // Zm00001eb178140 // Zm00001eb103880 // Zm00001eb302140 // Zm00001eb106140 // Zm00001eb149760 // Zm00001eb428740 // Zm00001eb029450 // Zm00001eb272170 // Zm00001eb104230 …
GO:0005623	C	cell	59	95	19115	28917	0.82	1	// Zm00001eb083590 // Zm00001eb428880 // Zm00001eb272190 // Zm00001eb328690 // Zm00001eb166750 // Zm00001eb076670 // Zm00001eb149750 // Zm00001eb220090 // Zm00001eb275560 // Zm00001eb076700 // Zm00001eb296320 // Zm00001eb285360 // Zm00001eb178140 // Zm00001eb103880 // Zm00001eb302140 // Zm00001eb106140 // Zm00001eb149760 // Zm00001eb428740 // Zm00001eb029450 // Zm00001eb272170 // Zm00001eb104230 …
GO:0005886	C	plasma membrane	7	95	2996	28917	0.87	1	// Zm00001eb029450 // Zm00001eb133100 // Zm00001eb220110 // Zm00001eb275550 // Zm00001eb077770 // Zm00001eb106130 // Zm00001eb315650
GO:0043234	C	protein complex	8	95	3657	28917	0.92	1	// Zm00001eb083590 // Zm00001eb428750 // Zm00001eb272160 // Zm00001eb104230 // Zm00001eb166750 // Zm00001eb188530 // Zm00001eb149760 // Zm00001eb094370
GO:0043227	C	membrane-bounded organelle	41	95	14390	28917	0.92	1	// Zm00001eb083590 // Zm00001eb272190 // Zm00001eb149750 // Zm00001eb220090 // Zm00001eb275560 // Zm00001eb076700 // Zm00001eb285360 // Zm00001eb103880 // Zm00001eb302140 // Zm00001eb106140 // Zm00001eb076710 // Zm00001eb428740 // Zm00001eb029450 // Zm00001eb272170 // Zm00001eb104230 // Zm00001eb296340 // Zm00001eb186150 // Zm00001eb220110 // Zm00001eb106120 // Zm00001eb349450 // Zm00001eb076680 …
GO:0043231	C	intracellular membrane-bounded organelle	40	95	14314	28917	0.94	1	// Zm00001eb083590 // Zm00001eb272190 // Zm00001eb149750 // Zm00001eb220090 // Zm00001eb275560 // Zm00001eb076700 // Zm00001eb103880 // Zm00001eb302140 // Zm00001eb106140 // Zm00001eb076710 // Zm00001eb428740 // Zm00001eb029450 // Zm00001eb272170 // Zm00001eb104230 // Zm00001eb296340 // Zm00001eb186150 // Zm00001eb220110 // Zm00001eb106120 // Zm00001eb349450 // Zm00001eb076680 // Zm00001eb434460 …
GO:0071944	C	cell periphery	7	95	3717	28917	0.97	1	// Zm00001eb029450 // Zm00001eb133100 // Zm00001eb220110 // Zm00001eb275550 // Zm00001eb077770 // Zm00001eb106130 // Zm00001eb315650
GO:0005634	C	nucleus	14	95	7283	28917	1	1	// Zm00001eb083590 // Zm00001eb296310 // Zm00001eb377180 // Zm00001eb272160 // Zm00001eb428740 // Zm00001eb104230 // Zm00001eb349450 // Zm00001eb296340 // Zm00001eb186150 // Zm00001eb184560 // Zm00001eb410510 // Zm00001eb312600 // Zm00001eb275560 // Zm00001eb428750
