# Supplementary material for: Genome-wide association studies and genomic selection for leaf-related traits in maize
Source: Front Plant Sci. 2025 Dec 9;16:1669346. doi: 10.3389/fpls.2025.1669346 (PMC12731249; doi:10.3389/fpls.2025.1669346)
Supplement: Supplementary file 2 [file DataSheet2.xlsx]

## Sheet: 122.kegg(1)
Supplementary Table 4 The 26 KEGG pathways for 16 candidate genes.
	category	subcategory	ID	Description	GeneRatio	BgRatio	RichFactor	FoldEnrichment	zScore	pvalue	p.adjust	qvalue	geneID	Count
zma00402	Metabolism	Biosynthesis of other secondary metabolites	zma00402	Benzoxazinoid biosynthesis	1/18	13/6823	0.0769230769230769	29.1581196581197	5.22612527139336	0.0337873730289691	0.262041355002481	0.262041355002481	100274317	1
zma00950	Metabolism	Biosynthesis of other secondary metabolites	zma00950	Isoquinoline alkaloid biosynthesis	1/18	22/6823	0.0454545454545455	17.229797979798	3.92117398173739	0.056543877278231	0.262041355002481	0.262041355002481	100281477	1
zma00760	Metabolism	Metabolism of cofactors and vitamins	zma00760	Nicotinate and nicotinamide metabolism	1/18	27/6823	0.037037037037037	14.0390946502058	3.49124784117444	0.0689666818346765	0.262041355002481	0.262041355002481	100192595	1
zma00730	Metabolism	Metabolism of cofactors and vitamins	zma00730	Thiamine metabolism	1/18	30/6823	0.0333333333333333	12.6351851851852	3.2845899920142	0.0763460396828047	0.262041355002481	0.262041355002481	100285737	1
zma00945	Metabolism	Biosynthesis of other secondary metabolites	zma00945	Stilbenoid, diarylheptanoid and gingerol biosynthesis	1/18	31/6823	0.032258064516129	12.2275985663082	3.22215872393291	0.0787935255190645	0.262041355002481	0.262041355002481	103649769	1
zma03430	Genetic Information Processing	Replication and repair	zma03430	Mismatch repair	1/18	40/6823	0.025	9.47638888888889	2.76508194209595	0.100546956860404	0.262041355002481	0.262041355002481	100282678	1
zma00220	Metabolism	Amino acid metabolism	zma00220	Arginine biosynthesis	1/18	41/6823	0.024390243902439	9.24525745257453	2.72329884395476	0.102933829155335	0.262041355002481	0.262041355002481	100193467	1
zma00350	Metabolism	Amino acid metabolism	zma00350	Tyrosine metabolism	1/18	43/6823	0.0232558139534884	8.81524547803618	2.64386971429831	0.107689638807915	0.262041355002481	0.262041355002481	100281477	1
zma00941	Metabolism	Biosynthesis of other secondary metabolites	zma00941	Flavonoid biosynthesis	1/18	47/6823	0.0212765957446809	8.06501182033097	2.49950015729409	0.117129912551939	0.262041355002481	0.262041355002481	103649769	1
zma03410	Genetic Information Processing	Replication and repair	zma03410	Base excision repair	1/18	53/6823	0.0188679245283019	7.15199161425577	2.31226380272926	0.131113636531723	0.262041355002481	0.262041355002481	100282678	1
zma03460	Genetic Information Processing	Replication and repair	zma03460	Fanconi anemia pathway	1/18	53/6823	0.0188679245283019	7.15199161425577	2.31226380272926	0.131113636531723	0.262041355002481	0.262041355002481	103641455	1
zma03010	Genetic Information Processing	Translation	zma03010	Ribosome	3/18	485/6823	0.00618556701030928	2.3446735395189	1.58011849376843	0.13165522809133	0.262041355002481	0.262041355002481	103642224/100282330/100192835	3
zma03030	Genetic Information Processing	Replication and repair	zma03030	DNA replication	1/18	57/6823	0.0175438596491228	6.65009746588694	2.20295393559818	0.140319621123016	0.262041355002481	0.262041355002481	100282678	1
zma03440	Genetic Information Processing	Replication and repair	zma03440	Homologous recombination	1/18	62/6823	0.0161290322580645	6.11379928315412	2.08023356748128	0.151697583769257	0.262041355002481	0.262041355002481	103641455	1
zma00250	Metabolism	Amino acid metabolism	zma00250	Alanine, aspartate and glutamate metabolism	1/18	67/6823	0.0149253731343284	5.6575456053068	1.97027906262323	0.162933219114583	0.262041355002481	0.262041355002481	100193467	1
zma00860	Metabolism	Metabolism of cofactors and vitamins	zma00860	Porphyrin metabolism	1/18	67/6823	0.0149253731343284	5.6575456053068	1.97027906262323	0.162933219114583	0.262041355002481	0.262041355002481	100192013	1
zma00999	Metabolism	Biosynthesis of other secondary metabolites	zma00999	Biosynthesis of various plant secondary metabolites	1/18	74/6823	0.0135135135135135	5.12237237237237	1.83367097226464	0.178427187986087	0.262041355002481	0.262041355002481	100274317	1
zma01240	Metabolism	Global and overview maps	zma01240	Biosynthesis of cofactors	2/18	295/6823	0.00677966101694915	2.56987	1.41762761742915	0.181437960398453	0.262041355002481	0.262041355002481	100285737/100193467	2
zma00240	Metabolism	Nucleotide metabolism	zma00240	Pyrimidine metabolism	1/18	80/6823	0.0125	4.73819444444444	1.72965046000404	0.19149175942489	0.262041355002481	0.262041355002481	100193467	1
zma03420	Genetic Information Processing	Replication and repair	zma03420	Nucleotide excision repair	1/18	95/6823	0.0105263157894737	3.99005847953216	1.50930336011082	0.223300082983678	0.290290107878781	0.290290107878781	100282678	1
zma00480	Metabolism	Metabolism of other amino acids	zma00480	Glutathione metabolism	1/18	120/6823	0.00833333333333333	3.1587962962963	1.22700327794466	0.273702384198677	0.330363890271555	0.330363890271555	103637303	1
zma00230	Metabolism	Nucleotide metabolism	zma00230	Purine metabolism	1/18	123/6823	0.00813008130081301	3.08175248419151	1.19818062127931	0.279538676383624	0.330363890271555	0.330363890271555	100192595	1
zma03008	Genetic Information Processing	Translation	zma03008	Ribosome biogenesis in eukaryotes	1/18	142/6823	0.00704225352112676	2.66940532081377	1.03386367126626	0.315485801095596	0.356636122977631	0.356636122977631	103631271	1
zma00010	Metabolism	Carbohydrate metabolism	zma00010	Glycolysis / Gluconeogenesis	1/18	166/6823	0.00602409638554217	2.2834672021419	0.860949317328139	0.358474276041156	0.387117012729657	0.387117012729657	100194404	1
zma04120	Genetic Information Processing	Folding, sorting and degradation	zma04120	Ubiquitin mediated proteolysis	1/18	174/6823	0.00574712643678161	2.17848020434227	0.809835470505939	0.37222789685544	0.387117012729657	0.387117012729657	100282790	1
zma00940	Metabolism	Biosynthesis of other secondary metabolites	zma00940	Phenylpropanoid biosynthesis	1/18	208/6823	0.00480769230769231	1.82238247863248	0.619467658428508	0.427633987300156	0.427633987300156	0.427633987300156	103649769	1
