# Supplementary material for: Genome-wide association studies and genomic selection for leaf-related traits in maize
Source: Front Plant Sci. 2025 Dec 9;16:1669346. doi: 10.3389/fpls.2025.1669346 (PMC12731249; doi:10.3389/fpls.2025.1669346)
Supplement: Supplementary file 3 [file DataSheet3.xlsx]

## Sheet: string_interactions
Supplementary Table 5 Twelve genes are organized into three distinct protein interaction networks
#node1	node2	node1_string_id	node2_string_id	neighborhood_on_chromosome	gene_fusion	phylogenetic_cooccurrence	homology	coexpression	experimentally_determined_interaction	database_annotated	automated_textmining	combined_score
A0A1D6E5M7	K7VJ76_MAIZE	4577.A0A1D6E5M7	4577.K7VJ76	0	0	0	0	0	0.266	0.289	0.069	0.471
A0A1D6IKR2	A0A1D6K1C2	4577.A0A1D6IKR2	4577.A0A1D6K1C2	0	0	0	0	0	0.25	0.196	0.135	0.432
A0A1D6IKR2	B4FKW0_MAIZE	4577.A0A1D6IKR2	4577.B4FKW0	0	0	0	0	0	0.25	0.196	0.135	0.432
A0A1D6IKR2	B4FCU1_MAIZE	4577.A0A1D6IKR2	4577.B4FCU1	0	0	0	0	0.362	0.262	0.245	0.092	0.634
A0A1D6IKR2	B4FTW5_MAIZE	4577.A0A1D6IKR2	4577.B4FTW5	0.048	0	0	0	0.441	0.404	0.277	0.074	0.748
A0A1D6IKR2	K7TTV9_MAIZE	4577.A0A1D6IKR2	4577.K7TTV9	0.081	0	0	0	0.496	0.415	0.334	0.114	0.81
A0A1D6J355	A0A1D6Q4R6	4577.A0A1D6J355	4577.A0A1D6Q4R6	0	0	0	0	0	0.399	0	0.271	0.543
A0A1D6J355	Pco108913	4577.A0A1D6J355	4577.B4FYE5	0	0	0	0	0.062	0	0.606	0.161	0.662
A0A1D6K1C2	A0A1D6IKR2	4577.A0A1D6K1C2	4577.A0A1D6IKR2	0	0	0	0	0	0.25	0.196	0.135	0.432
A0A1D6Q4R6	A0A1D6J355	4577.A0A1D6Q4R6	4577.A0A1D6J355	0	0	0	0	0	0.399	0	0.271	0.543
B4FCU1_MAIZE	A0A1D6IKR2	4577.B4FCU1	4577.A0A1D6IKR2	0	0	0	0	0.362	0.262	0.245	0.092	0.634
B4FCU1_MAIZE	K7TTV9_MAIZE	4577.B4FCU1	4577.K7TTV9	0.088	0	0	0	0.509	0.448	0	0.16	0.764
B4FCU1_MAIZE	B4FTW5_MAIZE	4577.B4FCU1	4577.B4FTW5	0.082	0	0	0	0.521	0.584	0.407	0.165	0.892
B4FKW0_MAIZE	A0A1D6IKR2	4577.B4FKW0	4577.A0A1D6IKR2	0	0	0	0	0	0.25	0.196	0.135	0.432
B4FTW5_MAIZE	A0A1D6IKR2	4577.B4FTW5	4577.A0A1D6IKR2	0.048	0	0	0	0.441	0.404	0.277	0.074	0.748
B4FTW5_MAIZE	B4FCU1_MAIZE	4577.B4FTW5	4577.B4FCU1	0.082	0	0	0	0.521	0.584	0.407	0.165	0.892
B4FTW5_MAIZE	K7TTV9_MAIZE	4577.B4FTW5	4577.K7TTV9	0.092	0	0	0	0.563	0.584	0	0.22	0.854
Cl68545_1	Pco108913	4577.A0A1D6MD92	4577.B4FYE5	0	0	0	0	0.078	0.221	0	0.33	0.476
K7TTV9_MAIZE	A0A1D6IKR2	4577.K7TTV9	4577.A0A1D6IKR2	0.081	0	0	0	0.496	0.415	0.334	0.114	0.81
K7TTV9_MAIZE	B4FCU1_MAIZE	4577.K7TTV9	4577.B4FCU1	0.088	0	0	0	0.509	0.448	0	0.16	0.764
K7TTV9_MAIZE	B4FTW5_MAIZE	4577.K7TTV9	4577.B4FTW5	0.092	0	0	0	0.563	0.584	0	0.22	0.854
K7VJ76_MAIZE	A0A1D6E5M7	4577.K7VJ76	4577.A0A1D6E5M7	0	0	0	0	0	0.266	0.289	0.069	0.471
Pco108913	A0A1D6J355	4577.B4FYE5	4577.A0A1D6J355	0	0	0	0	0.062	0	0.606	0.161	0.662
Pco108913	Cl68545_1	4577.B4FYE5	4577.A0A1D6MD92	0	0	0	0	0.078	0.221	0	0.33	0.476
